# Supplementary material for: Mitochondrial genome study of Camellia oleifera revealed the tandem conserved gene cluster of nad5–nads in evolution
Source: Front Plant Sci. 2024 Sep 3;15:1396635. doi: 10.3389/fpls.2024.1396635 (PMC11405228; doi:10.3389/fpls.2024.1396635)
Supplement: Supplementary Table 1 — SSR motifs annotation of C. oleifera cv. Huashuo mt genomes. [file DataSheet1.zip]

Archive with 4 entries (4 files):
- Table S1.SSR motifs annotation of C.oleifera cv. Huashuo mt genomes.txt
- Table S2.Long repeat sequences annotation of C.oleifera cv. Huashuo mt genomes.txt
- Table S3. Statistics of RNA-editing sites in the Camellia oleifera cv. Huashuo mt genomes.txt
- Table S4.RNA-editing sites annotation of C.oleifera cv. Huashuo mt genomes.txt
