# Supplementary material for: Mitochondrial genome study of Camellia oleifera revealed the tandem conserved gene cluster of nad5–nads in evolution
Source: Front Plant Sci. 2024 Sep 3;15:1396635. doi: 10.3389/fpls.2024.1396635 (PMC11405228; doi:10.3389/fpls.2024.1396635)
Supplement: Supplementary Table 1 — SSR motifs annotation of C. oleifera cv. Huashuo mt genomes. [file DataSheet1.zip › Table S1.SSR motifs annotation of C.oleifera cv. Huashuo mt genomes.txt]

Specifications
==============
Sequence source file: "C. oleifera.mt.fasta"
Definement of microsatellites (unit size / minimum number of repeats):
(1/8) (2/4) (3/4) (4/3) (5/3) (6/3)
Maximal number of bases interrupting 2 SSRs in a compound microsatellite: 100
RESULTS OF MICROSATELLITE SEARCH
================================
Total number of sequences examined: 1
Total size of examined sequences (bp): 709596
Total number of identified SSRs: 530
Number of SSR containing sequences: 1
Number of sequences containing more than 1 SSR: 1
Number of SSRs present in compound formation: 64
Distribution to different repeat type classes
---------------------------------------------
Unit size	Number of SSRs
1	176
2	237
3	25
4	79
5	11
6	2
Frequency of identified SSR motifs
----------------------------------
Repeats	3	4	5	6	7	8	9	10	11	12	13	14	15	16	total
A	-	-	-	-	-	33	30	4	2	2	1				72
C	-	-	-	-	-	5	3								8
G	-	-	-	-	-	14	1								15
T	-	-	-	-	-	41	26	8	2	2			1	1	81
AC	-	5													5
AG	-	41	9	1	2										53
AT	-	13	4	3	3	1	1								25
CA	-	1													1
CG	-	3													3
CT	-	32	11	2											45
GA	-	23	9	1											33
GC	-	2													2
GT	-	5	1												6
TA	-	17	6	2				1							26
TC	-	26	3	2											31
TG	-	7													7
AAC	-	1													1
AAG	-	1													1
ACT	-	2													2
AGC	-	1													1
CTT	-	2													2
GAA	-	2													2
GAT	-		1												1
GCT	-	1													1
TAA	-	3													3
TAT	-	1													1
TCT	-	4													4
TTA	-	3													3
TTC	-	2													2
TTG	-	1													1
AAAG	4														4
AAAT	2														2
AACA	1														1
AACC	1														1
AAGA	3														3
AAGC	1														1
AAGG	1														1
AATA	1														1
AATG	1														1
ACTA	1														1
AGAA	4														4
AGCT	1														1
AGTC	1														1
ATAA	1														1
ATAG	2														2
ATGG	1														1
ATTC	2														2
CAAA	2														2
CAAT	1														1
CAGA	1														1
CCAG	1														1
CCGA	1														1
CCTT	1	1													2
CGGG	1														1
CTAG	1														1
CTCC	1														1
CTTC	2														2
CTTG	2														2
CTTT	6														6
GAAA	2														2
GAAG	1														1
GAAT	2														2
GAGC	1														1
GATT	2														2
GCTT	1														1
GGAA	2														2
GGCC	1														1
GTGA	1														1
TAGA	1														1
TAGT	1														1
TATC		1													1
TCTT	4														4
TGAA	1														1
TTAC	1														1
TTAT	1														1
TTCC	1														1
TTCT	5														5
TTTG	1														1
AATTA	1														1
ACTAG	1														1
ATAGG	1														1
CTAAT			1												1
GAAAT	1														1
GCCTT	1														1
TAAAG	1														1
TAGAG	2														2
TTAAT	1														1
TTATA	1														1
CTATCC	1														1
TTTCTA	1														1
Frequency of classified repeat types (considering sequence complementary)
-------------------------------------------------------------------------
Repeats	3	4	5	6	7	8	9	10	11	12	13	14	15	16	total
A/T	-	-	-	-	-	74	56	12	4	4	1		1	1	153
C/G	-	-	-	-	-	19	4								23
AC/GT	-	18	1												19
AG/CT	-	122	32	6	2										162
AT/TA	-	30	10	5	3	1	1	1							51
CG/GC	-	5													5
AAC/GTT	-	2													2
AAG/CTT	-	11													11
AAT/ATT	-	7													7
ACT/AGT	-	2													2
AGC/CTG	-	2													2
ATC/ATG	-		1												1
AAAC/GTTT	4														4
AAAG/CTTT	28														28
AAAT/ATTT	5														5
AACC/GGTT	1														1
AACT/AGTT	2														2
AAGC/CTTG	4														4
AAGG/CCTT	8	1													9
AAGT/ACTT	1														1
AATC/ATTG	3														3
AATG/ATTC	6														6
ACAG/CTGT	1														1
ACCG/CGGT	1														1
ACTC/AGTG	1														1
ACTG/AGTC	1														1
AGAT/ATCT	3	1													4
AGCC/CTGG	1														1
AGCG/CGCT	1														1
AGCT/AGCT	2														2
AGGG/CCCT	1														1
ATCC/ATGG	1														1
CCCG/CGGG	1														1
CCGG/CCGG	1														1
AAAGT/ACTTT	1														1
AAATG/ATTTC	1														1
AAATT/AATTT	2														2
AAGGC/CCTTG	1														1
AATAT/ATATT	1														1
AATCT/AGATT			1												1
ACTAG/AGTCT	1														1
ACTCT/AGAGT	2														2
AGGAT/ATCCT	1														1
AAATAG/ATTTCT	1														1
AGGGAT/ATCCCT	1														1
