# Supplementary material for: Mitochondrial genome study of Camellia oleifera revealed the tandem conserved gene cluster of nad5–nads in evolution
Source: Front Plant Sci. 2024 Sep 3;15:1396635. doi: 10.3389/fpls.2024.1396635 (PMC11405228; doi:10.3389/fpls.2024.1396635)
Supplement: Supplementary Table 1 — SSR motifs annotation of C. oleifera cv. Huashuo mt genomes. [file DataSheet1.zip › Table S2.Long repeat sequences annotation of C.oleifera cv. Huashuo mt genomes.txt]

# /vol/bioapps/bin/repfind -c -f -p -r -l 8 -best 50 /var/bibiserv2/anonymous/reputer/19/04/01/bibiserv2_2022-03-19_040103_amNaf/reputer_input_na_input_sequence.FILE
# 709596 0 8 /var/bibiserv2/anonymous/reputer/19/04/01/bibiserv2_2022-03-19_040103_amNaf/reputer_input_na_input_sequence.FILE
10565   6621 F 10565  94050  0 0.00e+00
 6180 167250 P  6180 688964  0 0.00e+00
 4060  17884 F  4060 105321  0 0.00e+00
 3883  25857 F  3883 113261  0 0.00e+00
 3371   3092 F  3371  90514  0 0.00e+00
 3366  22336 F  3366 109762  0 0.00e+00
 2834 177197 P  2834 682379  0 0.00e+00
 2622 163649 P  2622 696135  0 0.00e+00
 2444 159024 P  2444 700935  0 0.00e+00
 2080 173438 P  2080 686884  0 0.00e+00
 2045 161607 P  2045 698753  0 0.00e+00
 1471 175651 P  1471 685280  0 0.00e+00
 1108 156454 P  1108 704843  0 0.00e+00
  722      0 F   722  87394  0 0.00e+00
  639  17179 F   639 104607  0 0.00e+00
  637 158392 P   637 703379  0 0.00e+00
  585 157561 P   585 704260  0 0.00e+00
  582    727 F   582  88125  0 0.00e+00
  532 155184 P   532 706680  0 0.00e+00
  487   2387 F   487  89807  0 8.87e-283
  447   1764 F   447  89165  0 1.07e-258
  433   1332 F   433  88732  0 2.88e-250
  420 166714 P   420 695271  0 1.93e-242
  414 156046 P   414 705936  0 7.91e-239
  406  21940 F   406 109367  0 5.19e-234
  397 330626 P   397 501796  0 1.36e-228
  347 374491 P   347 423250  0 1.72e-198
  322 153664 P   322 708406  0 1.94e-183
  310 166344 P   310 695751  0 3.25e-176
  302 172510 F   302 681489  0 2.13e-171
  302 681489 P   302 689582  0 2.13e-171
  281 152801 P   281 709308  0 9.38e-159
  279 154100 P   279 708013  0 1.50e-157
  268 154920 P   268 707207  0 6.30e-151
  253 158141 P   253 704013  0 6.76e-142
  236 153082 P   236 709073  0 1.16e-131
  222 154698 P   222 707473  0 3.12e-123
  221   2872 F   221  90293  0 1.25e-122
  205 154375 P   205 707811  0 5.36e-113
  202 155716 P   202 706479  0 3.43e-111
  196 153452 P   196 708740  0 1.40e-107
  191 105254 P   191 648172  0 1.44e-104
  174  17713 P   174 364406  0 2.47e-94
  171  78225 F   171 409425  0 1.58e-92
  162  54865 F   162 177382  0 4.14e-87
  162  54865 P   162 684866  0 4.14e-87
  159  25700 F   159 113113  0 2.65e-85
  151 309545 F   151 309848  0 1.74e-80
  139   2244 F   139  89668  0 2.92e-73
  139  54957 F   139 647939  0 2.92e-73
