# Supplementary material for: Mitochondrial genome study of Camellia oleifera revealed the tandem conserved gene cluster of nad5–nads in evolution
Source: Front Plant Sci. 2024 Sep 3;15:1396635. doi: 10.3389/fpls.2024.1396635 (PMC11405228; doi:10.3389/fpls.2024.1396635)
Supplement: Supplementary Table 1 — SSR motifs annotation of C. oleifera cv. Huashuo mt genomes. [file DataSheet1.zip › Table S3. Statistics of RNA-editing sites in the Camellia oleifera cv. Huashuo mt genomes.txt]

Supplement Table 4. Statistics of RNA-editing sites in the Camellia oleifera cv. Huashuo mt genomes.
Genes	Length	Num of RNA-editing sites
nad1	403	4
nad2	921	17
nad3	357	16
nad4	1485	24
nad4L	273	14
nad5	1449	18
nad6	618	13
sdh3	334/172/321	7
cob	1182	18
cox2	792	16
atp1	1530	7
atp4	579	14
atp6	941	23
atp9	100/225	12
ccmB	621	34
ccmC	753	32
ccmFc	1347	20
ccmFn	1797	23
rps1	504	3
rps4	867/1047	31
rps7	447	3
rps12	378	7
rps13	351/351	10
rps14	303	2
rps19	285/285	8
rpl5	564	9
rpl10	489	3
mttB	1962	13
matR	375	12
Total		413
