# Supplementary material for: Mitochondrial genome study of Camellia oleifera revealed the tandem conserved gene cluster of nad5–nads in evolution
Source: Front Plant Sci. 2024 Sep 3;15:1396635. doi: 10.3389/fpls.2024.1396635 (PMC11405228; doi:10.3389/fpls.2024.1396635)
Supplement: Supplementary Table 1 — SSR motifs annotation of C. oleifera cv. Huashuo mt genomes. [file DataSheet1.zip › Table S4.RNA-editing sites annotation of C.oleifera cv. Huashuo mt genomes.txt]

nad1	TCC (S) => TTC (F)	2
nad1	CGG (R) => TGG (W)	1
nad1	CCG (P) => CTG (L)	2
nad1	CGG (R) => TGG (W)	1
nad2	TCT (S) => TTT (F)	2
nad2	TCC (S) => TTC (F)	2
nad2	TCT (S) => TTT (F)	2
nad2	TCA (S) => TTA (L)	2
nad2	TCT (S) => TTT (F)	2
nad2	CAT (H) => TAT (Y)	1
nad2	CGT (R) => TGT (C)	1
nad2	ACT (T) => ATT (I)	2
nad2	TCA (S) => TTA (L)	2
nad2	TCA (S) => TTA (L)	2
nad2	TCG (S) => TTG (L)	2
nad2	CCA (P) => CTA (L)	2
nad2	CGT (R) => TGT (C)	1
nad2	GCG (A) => GTG (V)	2
nad2	TCA (S) => TTA (L)	2
nad2	CCA (P) => CTA (L)	2
nad2	TCA (S) => TTA (L)	2
nad3	TCA (S) => TTA (L)	2
nad3	CCG (P) => CTG (L)	2
nad3	CCA (P) => CTA (L)	2
nad3	CCA (P) => CTA (L)	2
nad3	TCC (S) => TTC (F)	2
nad3	CCT (P) => TTT (F)	12
nad3	CCT (P) => TTT (F)	12
nad3	CCG (P) => CTG (L)	2
nad3	TCC (S) => TTC (F)	2
nad3	CCT (P) => TCT (S)	1
nad3	CCC (P) => CTC (L)	2
nad3	CCG (P) => CTG (L)	2
nad3	TCT (S) => TTT (F)	2
nad3	TCT (S) => TTT (F)	2
nad3	TCG (S) => TTG (L)	2
nad3	CGG (R) => TGG (W)	1
nad4	TCC (S) => TTC (F)	2
nad4	ACT (T) => ATT (I)	2
nad4	CCT (P) => CTT (L)	2
nad4	CCG (P) => CTG (L)	2
nad4	CCC (P) => TCC (S)	1
nad4	CCT (P) => CTT (L)	2
nad4	CGG (R) => TGG (W)	1
nad4	TCT (S) => TTT (F)	2
nad4	ACA (T) => ATA (I)	2
nad4	TCT (S) => TTT (F)	2
nad4	CGT (R) => TGT (C)	1
nad4	CGC (R) => TGC (C)	1
nad4	CCT (P) => CTT (L)	2
nad4	CTT (L) => TTT (F)	1
nad4	CCC (P) => TTC (F)	12
nad4	CCC (P) => TTC (F)	12
nad4	CCA (P) => CTA (L)	2
nad4	CTC (L) => TTC (F)	1
nad4	GCG (A) => GTG (V)	2
nad4	CCA (P) => CTA (L)	2
nad4	TCC (S) => TTC (F)	2
nad4	CAC (H) => TAC (Y)	1
nad4	CCG (P) => CTG (L)	2
nad4	CGC (R) => TGC (C)	1
nad4L	TCT (S) => TTT (F)	2
nad4L	TCA (S) => TTA (L)	2
nad4L	CGG (R) => TGG (W)	1
nad4L	CCT (P) => CTT (L)	2
nad4L	TCA (S) => TTA (L)	2
nad4L	CCA (P) => TCA (S)	1
nad4L	TCA (S) => TTA (L)	2
nad4L	TCG (S) => TTG (L)	2
nad4L	TCG (S) => TTG (L)	2
nad4L	TCA (S) => TTA (L)	2
nad4L	TCA (S) => TTA (L)	2
nad4L	CCA (P) => CTA (L)	2
nad4L	TCA (S) => TTA (L)	2
nad4L	TCT (S) => TTT (F)	2
nad5	CCG (P) => CTG (L)	2
nad5	CCG (P) => CTG (L)	2
nad5	TCC (S) => TTC (F)	2
nad5	CCT (P) => TTT (F)	12
nad5	CCT (P) => TTT (F)	12
nad5	CCA (P) => CTA (L)	2
nad5	TCT (S) => TTT (F)	2
nad5	CCT (P) => CTT (L)	2
nad5	CCT (P) => CTT (L)	2
nad5	TCG (S) => TTG (L)	2
nad5	TCT (S) => TTT (F)	2
nad5	CGC (R) => TGC (C)	1
nad5	CTT (L) => TTT (F)	1
nad5	TCG (S) => TTG (L)	2
nad5	TCA (S) => TTA (L)	2
nad5	CCA (P) => TCA (S)	1
nad5	ACG (T) => ATG (M)	2
nad5	TCA (S) => TTA (L)	2
nad6	CTT (L) => TTT (F)	1
nad6	CCT (P) => CTT (L)	2
nad6	TCG (S) => TTG (L)	2
nad6	CCC (P) => TTC (F)	12
nad6	CCC (P) => TTC (F)	12
nad6	CCA (P) => CTA (L)	2
nad6	CGC (R) => TGC (C)	1
nad6	CCA (P) => CTA (L)	2
nad6	CAT (H) => TAT (Y)	1
nad6	TCA (S) => TTA (L)	2
nad6	TCC (S) => TTC (F)	2
nad6	CCT (P) => TCT (S)	1
nad6	TCT (S) => TTT (F)	2
sdh3.1	CCC (P) => TCC (S)	1
sdh3.1	TCA (S) => TTA (L)	2
sdh3.2	CTT (L) => TTT (F)	1
sdh3.2	TCA (S) => TTA (L)	2
sdh3.3	CCA (P) => TCA (S)	1
sdh3.3	TCC (S) => TTC (F)	2
sdh3.3	TCA (S) => TTA (L)	2
cob	CCG (P) => TCG (S)	1
cob	CAC (H) => TAC (Y)	1
cob	CTC (L) => TTC (F)	1
cob	CAC (H) => TAC (Y)	1
cob	CAT (H) => TAT (Y)	1
cob	CGG (R) => TGG (W)	1
cob	CCA (P) => CTA (L)	2
cob	CAT (H) => TAT (Y)	1
cob	TCT (S) => TTT (F)	2
cob	CCC (P) => TCC (S)	1
cob	CAT (H) => TAT (Y)	1
cob	TCG (S) => TTG (L)	2
cob	CCA (P) => CTA (L)	2
cob	TCT (S) => TTT (F)	2
cob	CAC (H) => TAC (Y)	1
cob	CGC (R) => TGC (C)	1
cob	CCT (P) => TCT (S)	1
cob	CCG (P) => CTG (L)	2
cox2	TCT (S) => TTT (F)	2
cox2	TCA (S) => TTA (L)	2
cox2	CGG (R) => TGG (W)	1
cox2	CGG (R) => TGG (W)	1
cox2	CCG (P) => CTG (L)	2
cox2	CGG (R) => TGG (W)	1
cox2	ACG (T) => ATG (M)	2
cox2	CCA (P) => CTA (L)	2
cox2	TCA (S) => TTA (L)	2
cox2	CCT (P) => TCT (S)	1
cox2	CCT (P) => CTT (L)	2
cox2	TCA (S) => TTA (L)	2
cox2	TCG (S) => TTG (L)	2
cox2	ACG (T) => ATG (M)	2
cox2	CGG (R) => TGG (W)	1
cox2	CAA (Q) => TAA (X)	1
atp1	CCC (P) => TCC (S)	1
atp1	TCG (S) => TTG (L)	2
atp1	TCA (S) => TTA (L)	2
atp1	CTT (L) => TTT (F)	1
atp1	CCG (P) => CTG (L)	2
atp1	CCA (P) => CTA (L)	2
atp1	CCA (P) => CTA (L)	2
atp4	TCT (S) => TTT (F)	2
atp4	TCA (S) => TTA (L)	2
atp4	TCA (S) => TTA (L)	2
atp4	CGT (R) => TGT (C)	1
atp4	TCG (S) => TTG (L)	2
atp4	CCC (P) => TTC (F)	12
atp4	CCC (P) => TTC (F)	12
atp4	CCT (P) => CTT (L)	2
atp4	CCG (P) => CTG (L)	2
atp4	TCA (S) => TTA (L)	2
atp4	CCA (P) => CTA (L)	2
atp4	ACT (T) => ATT (I)	2
atp4	CCC (P) => TCC (S)	1
atp4	GCG (A) => GTG (V)	2
atp6	CCA (P) => TCA (S)	1
atp6	TCA (S) => TTA (L)	2
atp6	CCG (P) => CTG (L)	2
atp6	CCG (P) => CTG (L)	2
atp6	TCC (S) => TTC (F)	2
atp6	CGC (R) => TGC (C)	1
atp6	TCG (S) => TTG (L)	2
atp6	TCG (S) => TTG (L)	2
atp6	CGT (R) => TGT (C)	1
atp6	CCC (P) => CTC (L)	2
atp6	TCA (S) => TTA (L)	2
atp6	CCT (P) => TCT (S)	1
atp6	CAT (H) => TAT (Y)	1
atp6	CCA (P) => CTA (L)	2
atp6	TCA (S) => TTA (L)	2
atp6	TCC (S) => TTC (F)	2
atp6	CCG (P) => CTG (L)	2
atp6	TCA (S) => TTA (L)	2
atp6	CAT (H) => TAT (Y)	1
atp6	TCT (S) => TTT (F)	2
atp6	TCA (S) => TTA (L)	2
atp6	ACA (T) => ATA (I)	2
atp6	CAA (Q) => TAA (X)	1
atp9.1	TCA (S) => TTA (L)	2
atp9.1	TCA (S) => TTA (L)	2
atp9.2	TCA (S) => TTA (L)	2
atp9.2	TCA (S) => TTA (L)	2
atp9.2	CTT (L) => TTT (F)	1
atp9.2	TCG (S) => TTG (L)	2
atp9.2	TCA (S) => TTA (L)	2
atp9.2	TCG (S) => TTG (L)	2
atp9.2	CCA (P) => CTA (L)	2
atp9.2	TCA (S) => TTA (L)	2
atp9.2	TCC (S) => TTC (F)	2
atp9.2	CGA (R) => TGA (X)	1
ccmB	CAT (H) => TAT (Y)	1
ccmB	CCC (P) => TCC (S)	1
ccmB	CCA (P) => CTA (L)	2
ccmB	TCG (S) => TTG (L)	2
ccmB	TCA (S) => TTA (L)	2
ccmB	TCC (S) => TTC (F)	2
ccmB	CCG (P) => CTG (L)	2
ccmB	CGG (R) => TGG (W)	1
ccmB	CCT (P) => TCT (S)	1
ccmB	CCG (P) => CTG (L)	2
ccmB	CCT (P) => TCT (S)	2
ccmB	CCT (P) => CTT (L)	2
ccmB	CCT (P) => TTT (F)	12
ccmB	CCT (P) => TTT (F)	12
ccmB	CGG (R) => TGG (W)	1
ccmB	CGT (R) => TGT (C)	1
ccmB	CGT (R) => TGT (C)	1
ccmB	CCG (P) => CTG (L)	2
ccmB	CGG (R) => TGG (W)	1
ccmB	CGT (R) => TGT (C)	1
ccmB	TCG (S) => TTG (L)	2
ccmB	TCG (S) => TTG (L)	2
ccmB	CCA (P) => CTA (L)	2
ccmB	TCA (S) => TTA (L)	2
ccmB	TCA (S) => TTA (L)	2
ccmB	CCA (P) => CTA (L)	2
ccmB	TCT (S) => TTT (F)	2
ccmB	CGT (R) => TGT (C)	1
ccmB	TCA (S) => TTA (L)	2
ccmB	TCG (S) => TTG (L)	2
ccmB	TCC (S) => TTC (F)	2
ccmB	TCT (S) => TTT (F)	2
ccmB	CCG (P) => CTG (L)	2
ccmB	TCG (S) => TTG (L)	2
ccmC	CGG (R) => TGG (W)	1
ccmC	CAT (H) => TAT (Y)	1
ccmC	CGG (R) => TGG (W)	1
ccmC	CTT (L) => TTT (F)	1
ccmC	CCG (P) => CTG (L)	2
ccmC	GCG (A) => GTG (V)	2
ccmC	CGG (R) => TGG (W)	1
ccmC	ACA (T) => ATA (I)	2
ccmC	TCT (S) => TTT (F)	2
ccmC	CGG (R) => TGG (W)	1
ccmC	TCG (S) => TTG (L)	2
ccmC	CTT (L) => TTT (F)	1
ccmC	CGT (R) => TGT (C)	1
ccmC	CCT (P) => TCT (S)	1
ccmC	CCG (P) => CTG (L)	2
ccmC	CCT (P) => TCT (S)	1
ccmC	TCA (S) => TTA (L)	2
ccmC	CGT (R) => TGT (C)	1
ccmC	GCT (A) => GTT (V)	2
ccmC	CCG (P) => CTG (L)	2
ccmC	TCT (S) => TTT (F)	2
ccmC	TCG (S) => TTG (L)	2
ccmC	TCT (S) => TTT (F)	2
ccmC	CCT (P) => TCT (S)	1
ccmC	CCC (P) => CTC (L)	2
ccmC	TCC (S) => TTC (F)	2
ccmC	CCC (P) => CTC (L)	2
ccmC	TCA (S) => TTA (L)	2
ccmC	CGT (R) => TGT (C)	1
ccmC	CCT (P) => CTT (L)	2
ccmC	CCA (P) => CTA (L)	2
ccmC	CCT (P) => TCT (S)	1
ccmFc	TCC (S) => TTC (F)	2
ccmFc	CCT (P) => CTT (L)	2
ccmFc	CGT (R) => TGT (C)	1
ccmFc	CCC (P) => TCC (S)	1
ccmFc	TCT (S) => TTT (F)	2
ccmFc	TCC (S) => TTC (F)	2
ccmFc	CCT (P) => CTT (L)	2
ccmFc	CCT (P) => TCT (S)	1
ccmFc	TCA (S) => TTA (L)	2
ccmFc	CCT (P) => TCT (S)	1
ccmFc	ACG (T) => ATG (M)	2
ccmFc	TCA (S) => TTA (L)	2
ccmFc	CGT (R) => TGT (C)	1
ccmFc	CGT (R) => TGT (C)	1
ccmFc	CGT (R) => TGT (C)	1
ccmFc	GCG (A) => GTG (V)	2
ccmFc	GCT (A) => GTT (V)	2
ccmFc	CCA (P) => CTA (L)	2
ccmFc	TCG (S) => TTG (L)	2
ccmFc	CGA (R) => TGA (X)	1
ccmFn	CCG (P) => CTG (L)	2
ccmFn	CCT (P) => CTT (L)	2
ccmFn	TCG (S) => TTG (L)	2
ccmFn	CGT (R) => TGT (C)	1
ccmFn	CCT (P) => TCT (S)	1
ccmFn	TCA (S) => TTA (L)	2
ccmFn	CGG (R) => TGG (W)	1
ccmFn	CTT (L) => TTT (F)	1
ccmFn	CAT (H) => TAT (Y)	1
ccmFn	TCC (S) => TTC (F)	2
ccmFn	CCT (P) => TCT (S)	1
ccmFn	CGT (R) => TGT (C)	1
ccmFn	CCT (P) => TTT (F)	12
ccmFn	CCT (P) => TTT (F)	12
ccmFn	CCT (P) => TTT (F)	12
ccmFn	CCT (P) => TTT (F)	12
ccmFn	TCA (S) => TTA (L)	2
ccmFn	CGT (R) => TGT (C)	1
ccmFn	TCA (S) => TTA (L)	2
ccmFn	CCA (P) => CTA (L)	2
ccmFn	TCA (S) => TTA (L)	2
ccmFn	GCG (A) => GTG (V)	2
ccmFn	CGC (R) => TGC (C)	1
rps1	CCT (P) => CTT (L)	2
rps1	CCT (P) => CTT (L)	2
rps1	TCA (S) => TTA (L)	2
rps4.1	TCA (S) => TTA (L)	2
rps4.1	CCC (P) => TCC (S)	1
rps4.1	CAT (H) => TAT (Y)	1
rps4.1	CTT (L) => TTT (F)	1
rps4.1	CTC (L) => TTC (F)	1
rps4.1	ACG (T) => ATG (M)	2
rps4.1	CCC (P) => CTC (L)	2
rps4.1	CCA (P) => CTA (L)	2
rps4.1	GCC (A) => GTC (V)	2
rps4.1	CCC (P) => CTC (L)	2
rps4.1	GCT (A) => GTT (V)	2
rps4.1	CAT (H) => TAT (Y)	1
rps4.2	TCA (S) => TTA (L)	2
rps4.2	CCG (P) => TCG (S)	1
rps4.2	TCA (S) => TTA (L)	2
rps4.2	CCC (P) => TCC (S)	1
rps4.2	CAT (H) => TAT (Y)	1
rps4.2	CCA (P) => CTA (L)	2
rps4.2	CCA (P) => CTA (L)	2
rps4.2	TCG (S) => TTG (L)	2
rps4.2	CCG (P) => CTG (L)	2
rps4.2	CGT (R) => TGT (C)	1
rps4.2	CCG (P) => CTG (L)	2
rps4.2	TCA (S) => TTA (L)	2
rps4.2	TCG (S) => TTG (L)	2
rps4.2	CAT (H) => TAT (Y)	1
rps4.2	CCA (P) => CTA (L)	2
rps4.2	TCT (S) => TTT (F)	2
rps4.2	CCA (P) => CTA (L)	2
rps4.2	CCT (P) => CTT (L)	2
rps4.2	CGG (R) => TGG (W)	1
rps7	CCA (P) => CTA (L)	2
rps7	CAC (H) => TAC (Y)	1
rps7	TCA (S) => TTA (L)	2
rps12	TCG (S) => TTG (L)	2
rps12	CGC (R) => TGC (C)	1
rps12	CCG (P) => CTG (L)	2
rps12	CAC (H) => TAC (Y)	1
rps12	TCG (S) => TTG (L)	2
rps12	TCG (S) => TTG (L)	2
rps12	TCC (S) => TTC (F)	2
rps13.1	TCA (S) => TTA (L)	2
rps13.1	TCA (S) => TTA (L)	2
rps13.1	TCA (S) => TTA (L)	2
rps13.1	CGT (R) => TGT (C)	1
rps13.1	TCG (S) => TTG (L)	2
rps13.2	TCA (S) => TTA (L)	2
rps13.2	TCA (S) => TTA (L)	2
rps13.2	TCA (S) => TTA (L)	2
rps13.2	CGT (R) => TGT (C)	1
rps13.2	TCG (S) => TTG (L)	2
rps14	GCG (A) => GTG (V)	2
rps14	CCT (P) => TCT (S)	1
rps19.1	TCG (S) => TTG (L)	2
rps19.1	TCC (S) => TTC (F)	2
rps19.1	CCT (P) => TTT (F)	12
rps19.1	CCT (P) => TTT (F)	12
rps19.2	TCG (S) => TTG (L)	2
rps19.2	TCC (S) => TTC (F)	2
rps19.2	CCT (P) => TTT (F)	12
rps19.2	CCT (P) => TTT (F)	12
rpl5	TCA (S) => TTA (L)	2
rpl5	CCG (P) => CTG (L)	2
rpl5	CCG (P) => CTG (L)	2
rpl5	CAC (H) => TAC (Y)	1
rpl5	TCG (S) => TTG (L)	2
rpl5	CCG (P) => CTG (L)	2
rpl5	CGC (R) => TGC (C)	1
rpl5	CCA (P) => CTA (L)	2
rpl5	CCG (P) => CTG (L)	2
rpl10	TCG (S) => TTG (L)	2
rpl10	TCG (S) => TTG (L)	2
rpl10	TCA (S) => TTA (L)	2
matR	TCC (S) => TTC (F)	2
matR	TCC (S) => TTC (F)	2
matR	CCA (P) => CTA (L)	2
matR	TCA (S) => TTA (L)	2
matR	GCC (A) => GTC (V)	2
matR	TCC (S) => TTC (F)	2
matR	CCT (P) => CTT (L)	2
matR	CGC (R) => TGC (C)	1
matR	CAC (H) => TAC (Y)	1
matR	CCG (P) => CTG (L)	2
matR	CCA (P) => CTA (L)	2
matR	TCA (S) => TTA (L)	2
mttB	TCG (S) => TTG (L)	2
mttB	CAT (H) => TAT (Y)	1
mttB	TCG (S) => TTG (L)	2
mttB	CCA (P) => TCA (S)	1
mttB	CGT (R) => TGT (C)	1
mttB	CCA (P) => CTA (L)	2
mttB	TCA (S) => TTA (L)	2
mttB	TCC (S) => TTC (F)	2
mttB	CCG (P) => TCG (S)	1
mttB	CGT (R) => TGT (C)	1
mttB	TCG (S) => TTG (L)	2
mttB	TCT (S) => TTT (F)	2
mttB	TCG (S) => TTG (L)	2
